# Supplementary material for: Mechanism of ribosome rescue by alternative ribosome-rescue factor B
Source: Nat Commun. 2020 Aug 14;11:4106. doi: 10.1038/s41467-020-17853-7 (PMC7427801; doi:10.1038/s41467-020-17853-7)
Supplement: Supplementary file 4 — Source Data [file 41467_2020_17853_MOESM4_ESM.xlsx]

## Sheet: Figure 1b
P+0					P+3					P+6					P+9					P+12
Time, s	Data 1	Time, s	Data 2		Time, s	Data 1	Time, s	Data 2		Time, s	Data 1	Time, s	Data 2		Time, s	Data 1	Time, s	Data 2		Time, s	Data 1	Time, s	Data 2
0.09	0.0580946	0.09	0.0661427		0.15	-0.0293751	0.25	0.0949943		0.15	-0.077061	0.15	0.00124306		0.25	-0.00589649	0.25	-0.0493512		10	0.0988517	30	0.317598
0.15	0.00746169	0.15	0.0168813		0.25	0.109976	0.8	0.103237		0.25	-0.0111915	0.25	-0.0317551		0.5	-0.10008	0.5	0.190383		30	0.247559	50	0.220266
0.25	-0.0145237	0.25	0.0276356		0.5	0.100754	1	0.210864		0.5	0.0212921	0.5	0.0993691		0.8	-0.0338292	0.8	0.084372		50	0.357079	100	0.602138
0.5	0.0171219	0.5	0.0276356		1	0.206633	1.5	0.210393		0.8	0.184311	1	0.14713		1	0.05355	1	0.231732		100	0.639316	200	0.868956
0.8	0.0594271	0.8	0.0793253		3	0.467915	2	0.285285		1	0.159648	1.5	0.20835		1.5	-0.000524818	1.5	0.283637		200	0.842387	530	0.92367
1	0.240973	1	0.177154		4	0.500021	3	0.389144		1.5	0.230931	2	0.350329		2	0.111922	2	0.317508		530	0.994944	1000	1.04069
1.5	0.215656	1.5	0.237517		6	0.654399	4	0.573076		2	0.325976	3	0.485361		3	0.140213	3	0.283197
2	0.201332	2	0.443235		10	0.703411	10	0.67458		4	0.416509	4	0.471032		4	0.166713	6	0.507096
3	0.444837	3	0.480701		15	0.762328	15	0.784798		6	0.473054	6	0.721992		6	0.263045	10	0.534808
4	0.603398	4	0.448439		30	0.84242	30	0.884418		10	0.807515	10	0.652522		10	0.424912	15	0.731874
6	0.731313	6	0.672543		100	0.908168	200	1.10509		15	0.772023	15	0.876996		15	0.373702	30	0.967649
10	0.796269	10	0.851202		200	0.868036	500	0.935994		30	0.965421	30	0.810566		30	0.559203	500	1.14052
15	0.913857	15	0.87271		500	0.990992				50	1.05084	50	1.09452		100	1.03836
30	1.05443	30	0.886587							100	0.951285	100	0.817947		200	1.02045
50	1.07075	50	1.11277							200	1.05535	200	1.11189		500	0.969241
		100	1.04131
P+15					P+24							P+30					P+99
Time, s	Data 1	Time, s	Data 2		Time, s	Data 1	Time, s	Data 2	Time, s	Data 1		Time, s	Data 1	Time, s	Data 2		Time, s	Data 1	Time, s	Data 2
10	-0.0172386	10	0.0245918		10	0.146163	10	0.0121011	10	-0.0257402		10	0.0448704	10	0.00714783		10	0.0405525	10	0.0541246
50	0.220779	30	0.131552		30	0.0911443	30	0.0243141	30	0.086987		30	0.0879805	30	0.0462118		30	0.0276846	30	0.0296749
100	0.425597	50	0.249208		50	0.0706773	50	0.0317705	50	0.0587668		50	0.177251	50	0.0553324		50	0.0723199	50	0.0501921
530	0.782829	100	0.322193		100	0.261703	100	0.10132	100	0.111526		100	0.257981	100	0.189905		100	0.159178	100	0.107982
1000	1.0653	200	0.629074		200	0.521392	200	0.220236	200	0.240664		200	0.612826	200	0.290749		200	0.232967	200	0.268188
		530	0.882947		530	0.9512	530	0.392632	530	0.489737		530	0.771845	530	0.556624		530	0.592663	530	0.541409
		1000	1.00627		1000	0.914007	1000	0.64679	1000	0.731449		1000	1.01648	1000	0.8151		1000	0.782262	1000	0.761799

## Sheet: Figure 1c
3' extension, nt	kapp1	Error of the fit
0	0.151964	0.0103468
3	0.171399	0.0210227
6	0.15	0.02046
9	0.0634004	0.004032
12	0.009042	0.001381
15	0.004345	0.000788
24	0.00364	0.001087
30	0.003677	0.000962
99	0.001569	0.000234

## Sheet: Figure 1d
P+0									P+9
P+0, µM	Data 1	P+0, µM	Data 2	P+0, µM	Data 3	P+0, µM	Data 4		P+9, µM	Data 1	P+9, µM	Data 2	P+9, µM	Data 3
0	0	0	0	0	0	0	0		0	0	0	0	0	0
0.1	0.0028165	0.1	0.002144	0.1	0.0027015	0.6	0.006915		0.1	0.00064	0.1	0.0004084	0.1	0.0003214
0.2	0.00567	0.2	0.0031725	0.2	0.00538	0.8	0.009095		0.2	0.0003828	0.2	0.0007376	0.2	0.0004596
0.6	0.00613	0.5	0.006385	0.6	0.011365	1	0.00651		0.6	0.0016056	0.6	0.001681	0.6	0.0007966
0.7	0.0065	0.6	0.006175	0.7	0.007175				1	0.0014704	1	0.002198	1	0.0013874
0.8	0.00957	0.7	0.007175	0.8	0.006165				2	0.003216	2	0.003634	2	0.0011806
1	0.01124	0.8	0.00517	1	0.007385
2	0.009435	1	0.009665	2	0.00731
		2	0.00961

## Sheet: Figure 1e
	ArfB	ArfB + RF3	ArfB + RRF	ArfB + EF-G	ArfB + RRF + EF-G
Catalytic cycle	159.35	135.197	135.884	114.31	103.206

## Sheet: Supplemental Figure 1b
	P+0					P+30
	Data 1		Data 2			Data 1		Data 2
0 µM ArfB	0.632038	0 µM ArfB	0.649627		0 µM ArfB	0.586813	0 µM ArfB	0.824472
0.3 µM ArfB	0.521875	0.3 µM ArfB	0.651699		0.3 µM ArfB	0.670588	0.3 µM ArfB	0.820655
2 µM ArfB	0.203733	2 µM ArfB	0.373231		2 µM ArfB	0.613088	2 µM ArfB	0.808961

## Sheet: Supplemental Figure 1c
P+0					P+30
	Data 1		Data 2			Data 1		Data 2
0 µM ArfB + TC	0.0488067	0 µM ArfB + TC	0.0847097		0 µM ArfB + TC	0.0375126	0 µM ArfB + TC	0.15471
0.3 µM ArfB + TC	0.497143	0.3 µM ArfB + TC	0.307742		0.3 µM ArfB + TC	0.0761681	0.3 µM ArfB + TC	0.250581
0.3 µM ArfB	0.761008	0.3 µM ArfB	0.78929		0.3 µM ArfB	0.114487	0.3 µM ArfB	0.267226
2 µM ArfB + TC	0.878588	2 µM ArfB + TC	0.634193		2 µM ArfB + TC	0.20195	2 µM ArfB + TC	0.385355
2 µM ArfB	1.01123	2 µM ArfB	0.948		2 µM ArfB	0.476706	2 µM ArfB	0.485806

## Sheet: Supplemental Figure 1d
P+0
Time, s	0.1 µM ArfB	Time, s	0.1 µM ArfB + 2 µM EF-G	Time, s	0.1 µM ArfB + TC	Time, s	0.1 µM ArfB + 2 µM EF-G + TC
10	0.0499521	10	0.0492494	10	0.0485468	10	0.0494411
30	0.0659853	30	0.0597892	30	0.0590866	30	0.0540402
60	0.103865	60	0.102779	60	0.111594	60	0.106356
120	0.200064	120	0.220313	120	0.235771	120	0.252571
180	0.293708	180	0.31549	180	0.331779	180	0.388183
240	0.3565	240	0.395784	240	0.411434	420	0.617311
300	0.451868	300	0.513766	300	0.489556	600	0.712424
600	0.632386	600	0.607282	600	0.617566
P+9
Time, s	2 µM ArfB	Time, s	2 µM ArfB + 2 µM EF-G	Time, s	2 µM ArfB + TC	Time, s	2 µM ArfB + 2 µM EF-G + TC
10	0.0912718	10	0.0818786	10	0.0876974	10	0.0664173
30	0.141313	30	0.135578	30	0.125021	30	0.118869
60	0.213965	60	0.205071	60	0.209559	60	0.215711
120	0.367997	120	0.348795	120	0.32552	120	0.358437
180	0.403574	180	0.43325	180	0.491106	180	0.461845
240	0.516791	240	0.525852	240	0.566085	240	0.590191
300	0.596509	300	0.55345	300	0.537406	300	0.641064
600	0.734746	600	0.770324	600	0.775644	600	0.751455

## Sheet: Supplemental Figure 2a
Single round
	0 s			30 s			300 s
	Data 1	Data 2	Data 3	Data 1	Data 2	Data 3	Data 1	Data 2	Data 3
Apidaecin	0.362667	0.164231	0.138461	0.758	0.133462	0.101154	0.654667	0.150385	0.223462
Apidaecin + ArfB	0.332	2.11731	0.301923	1.25833	3.09423	1.32692	1.221	3.73192	3.30692
ArfB	0.384	1.91385	0.213846	3.78367	2.50692	1.33077	3.42967	2.86962	3.64192
Multiple turnover
	ArfB						Api137							ArfB + Api137
Time, s	Data 1	Time, s	Data 2	Time, s	Data 3		Time, s	Data 1	Time, s	Data 2	Time, s	Data 3		Time, s	Data 1	Time, s	Data 2	Time, s	Data 3	Time, s	Data 4
30	0.00773077	30	0.00620192	30	0.00672115		30	0.00535577	30	0.00423077	30	0.00408654		30	0.00709615	80	0.00874038	30	0.00701923	30	0.00585577
50	0.0109423	50	0.00823077	50	0.0109808		50	0.00553846	50	0.00492308	50	0.00448077		50	0.00667308	150	0.0140481	50	0.00713462	50	0.007375
80	0.0152981	80	0.0130769	80	0.0144904		80	0.004125	80	0.00438461	80	0.00574038		80	0.00776923	300	0.00688462	80	0.00770192	80	0.00734615
150	0.0282019	150	0.0237404	150	0.0271731		150	0.00515385	150	0.00428846	150	0.00566346		150	0.008375			150	0.00591346	150	0.00672115
300	0.0515577	300	0.0416154	300	0.0473846		300	0.00459615	300	0.00500962	300	0.00513462		300	0.00891346			300	0.00740385	300	0.00857692
420	0.0597212	420	0.0513654	600	0.06475		420	0.00597115	420	0.005375	420	0.00585577		420	0.00947115			420	0.00854808	420	0.0105577
600	0.0795096	600	0.0691827				600	0.00604808	600	0.00929808	600	0.00718269		600	0.0104327			600	0.00996154	600	0.0101731

## Sheet: Supplemental Figure 2b
	no ArfB			ArfB
	Data 1	Data 2	Data 3	Data 1	Data 2	Data 3
Anisotropy	0.30847	0.30992	0.30987	0.27676	0.27817	0.27933

## Sheet: Figure 3d
P+0
KCl, mM	Data 1	KCl, mM	Data 2	KCl, mM	Data 3
50	0.0593597	76.4901	0.0777468	50	0.09519
76.4901	0.0731662	128.431	0.111909	76.4901	0.0896341
128.431	0.066045	179.032	0.0594568	128.431	0.0589903
179.032	0.111253	203.846	0.0762822	179.032	0.0685961
203.846	0.101002	228.344	0.072118	203.846	0.0435351
228.344	0.0405677	252.532	0.0259686	228.344	0.0898972
276.415	0.0232145	276.415	0.0596839	252.532	0.0572887
369.018	0.0049618	300	0.0348591	276.415	0.009944
457.186	-0.0040636	391.463	0.0123173	300	0.0087129
		478.571	-0.0221035	391.463	-0.0020498
				478.571	0.0249484
				478.571	0.0249484
P+0							P+9
MgCl2, mM	Data 1	MgCl2, mM	Data 2	MgCl2, mM	Data 3		MgCl2, mM	Data 1	MgCl2, mM	Data 2	MgCl2, mM	Data 3
7	0.0783267	7	0.078385	7	0.049435		7	0.0657961	7	0.06901	7	0.051833
13.5762	0.0905761	13.5762	0.084328	13.5762	0.060775		13.5762	0.0722329	13.5762	0.068591	13.5762	0.064675
20.0658	0.0889266	20.0658	0.086832	20.0658	0.059977		20.0658	0.0675459	20.0658	0.067531	20.0658	0.055617
26.4706	0.0896643	26.4706	0.079147	26.4706	0.055283		26.4706	0.0517109	26.4706	0.052765	26.4706	0.033847
32.7922	0.0769581	32.7922	0.073392	32.7922	0.055878		32.7922	0.0341003	32.7922	0.030445	32.7922	0.016916
39.0323	0.0592351	39.0323	0.049903	39.0323	0.039774		39.0323	0.0157559	39.0323	0.020178	39.0323	0.022036
45.1923	0.0425265	45.1923	0.032867	45.1923	0.017821		45.1923	0.0147556	45.1923	0.013142	45.1923	0.008633
51.2739	0.0338161	51.2739	0.019002	51.2739	0.006618		51.2739	0.0038698	51.2739	0.013893	51.2739	0.004352
57.2785	0.0232177	57.2785	0.017662	57.2785	0.00654		57.2785	0.0099671	57.2785	0.00831	57.2785	0.007573
63.2075	0.0232352	63.2075	0.022261	63.2075	-0.00396		63.2075	0.0079553	63.2075	0.012384	63.2075	0.004567
74.8447	0.0242297	74.8447	0.022952	74.8447	0.001339		74.8447	0.0092048	74.8447	0.014697	74.8447	0.003953
86.1963	0.0203786	86.1963	0.017475	86.1963	-0.00195		86.1963	0.0117013	86.1963	0.012547	86.1963	0.004569

[truncated: 16 more sheets: Figure 3e, Figure 4b, Figure 4c, Figure 4d, Figure 4e, Figure 4f, Supplemental Figure 4a, Supplemental Figure 4b, Supplemental Figure 4c, Supplemental Figure 4d, Supplemental Figure 4e, Supplemental Figure 4f, Supplemental Figure 4g, Supplemental Figure 4h, Supplemental Figure figure 4i, Supplemental Figure 4j]
